# Supplementary material for: Silencing of the MP Gene via dsRNA Affects Root Development and Growth in the Invasive Weed Mikania micrantha
Source: Int J Mol Sci. 2024 Nov 26;25(23):12678. doi: 10.3390/ijms252312678 (PMC11641549; doi:10.3390/ijms252312678)
Supplement: Supplementary file 1 [file ijms-25-12678-s001.zip]

Archive with 6 entries (6 files):
- Supplementary Figure S1.pdf
- Supplementary Figure S2.pdf
- Supplementary Figure S3.pdf
- Supplementary Figure S4.pdf
- Supplementary Figure S5.pdf
- Supplementary_tables.pdf
